# Supplementary material for: An In Vitro Model to Assess Early Immune Markers Following Co-Exposure of Epithelial Cells to Carbon Black (Nano)Particles in the Presence of S. aureus: A Role for Stressed Cells in Toxicological Testing
Source: Biomedicines. 2024 Jan 8;12(1):128. doi: 10.3390/biomedicines12010128 (PMC10813740; doi:10.3390/biomedicines12010128)
Supplement: Supplementary file 1 [file biomedicines-12-00128-s001.zip]

Archive with 1 entries (1 files):
- biomedicines-2764834-supplementary.pdf
